# Supplementary material for: Branched-Chain Amino Acid Deprivation Decreases Lipid Oxidation and Lipogenesis in C2C12 Myotubes
Source: Metabolites. 2022 Apr 5;12(4):328. doi: 10.3390/metabo12040328 (PMC9031053; doi:10.3390/metabo12040328)
Supplement: Supplementary file 1 [file metabolites-12-00328-s001.zip]

Archive with 1 entries (1 files):
- metabolites-1630704-supplementary.pdf
